# Supplementary material for: IL-6 trans-signaling mediates cytokine secretion and barrier dysfunction in hantavirus-infected cells and correlates to severity in HFRS
Source: PLoS Pathog. 2025 Apr 9;21(4):e1013042. doi: 10.1371/journal.ppat.1013042 (PMC12054857; doi:10.1371/journal.ppat.1013042)
Supplement: S1 Data — (XLSX) [file ppat.1013042.s005.xlsx]

## Sheet: Fig 1A
IL-6
time	Uninfected			PUUV
24h	58.7	26.9	39.7	94.3	32.8	43.2
48h	99.3	138.7	88.4	733.8	796.7	320.0
72h	86.4	37.9	55.0	997.4	309.9	475.9

## Sheet: Fig 1B
IL-6
time	Uninfected						PUUV
24h	25.2	26.4	7.1	12.8	40.6	12.9	28.8	25.2	34.8	34.8	122.9	70.1
48h	47.3	22.8	1.7	11.7	36.1	0	61.5	38.6	128.4	59.0	144.3	110.3
72h					82.6	0.4					168.7	48.8

## Sheet: Fig 1C
sgp130
time	Uninfected			PUUV
24h	0.58	0.75	0.47	0.49	0.69	0.43
48h	1.22	1.36	1.17	1.63	1.64	1.37
72h	2.18	2.28	1.53	4.25	4.65	2.60

## Sheet: Fig 1D
sgp130
time	Uninfected		PUUV
24h	1.55	0.64	1.15	0.51
48h	2.01	0.93	1.76	0.76
72h	2.59	0.98	2.35	0.94
sIL-6R
time	Uninfected								PUUV
24h	385.8	321.6	454.7	188.3	268.3	210.3	1445.0	766.8	348.1	330.4	400.7	141.8	257.1	149.9	994.5	542.0
48h	293.8	342.2	613.2	303.2	378.0	261.5	1602.6	966.5	398.5	366.6	641.3	237.7	346.5	225.7	1512.3	891.7
72h			756.7	404.9	446.8	352.8	1672.5	1013.3			851.3	320.4	561.8	354.4	1945.0	1308.7

## Sheet: Fig 2A
IL-6
rsIL-6R (mg/ml)	Uninfected					PUUV
0	44.6	94.7	80.2	0.0	43.9	488.5	140.6	230.3	87.6	182.0
31.5	37.8	97.2	76.2	21.5	35.1	653.4	313.9	186.6	340.4	246.1
62.5	36.7	110.2	80.2	122.3	35.1	1001.8	509.8	380.8	637.8	211.9
125	36.1	116.0	77.5	87.9	35.1	1644.5	1161.2	1936.1	2106.3	620.0
250	41.6	194.3	169.8	70.2	43.9	3428.0	3195.6	3840.0	1843.2	1310.9
500	55.9	325.9	541.8	43.6	48.4	4502.5	4827.7	8004.4	3374.7	3854.6

## Sheet: Fig 2B
CCL2
rsIL-6R (mg/ml)	Uninfected			PUUV
0	0.71	1.04	0.93	0.93	1.07	2.06
31.5	0.76	1.17	0.69	1.30	1.14	3.95
62.5	0.93	1.24	0.63	1.72	2.24	2.37
125	0.90	1.33	0.56	2.49	4.63	2.61
250	0.82	1.18	0.61	3.36	6.04	3.50
500	1.56	0.00	0.85	4.45	6.81	3.94

## Sheet: Fig 2D
ICAM-1
rsIL-6R (mg/ml)	Uninfected			PUUV
0	853	705	388	7690	7365	7596
31.5	892	835	414	10547	8600	9929
62.5	992	912	475	13632	11534	12438
125	970	1061	580	19718		18200
250	1020	1487	786	37402	23706	26573
500	1008	2442	1432	45431	28342	31263

## Sheet: Fig 3B
TEER
rsIL-6R (mg/ml)	Uninfected				PUUV				Uninfected + rIL-6
0	53	78	84	94	44	54	68	78	69	81	109
31.5	58	68	93	102	44	47	63	54	43	64	86
62.5	59	71	83	85	49	31	48	47	40	60	71
125	62	59	80	98	50	23	40	41	34	54	62
250	64	51	80	99	29	15	36	37	27	48	54
500	52	53	96	92	31	26	35	43	31	38	56

## Sheet: Fig 4A
IL-6
Control	Acute phase	Conv.
28.3	0	0
43.5	33.7	16.2
0	52.6	73.3
0	0	0
0	8.6	0
0	160.2	0
0	65.3	8.6
0	73.3	22.6
0	28.3	16.2
0	8.6	22.6
0	43.5	0
0	28.3	16.2
0	28.3	0
0	0	0
0	0	0
0	0	0
0	0	0
0	0	0
0	42.9	0
0	7.3	0
	217.1	0
	64.8	14.9
	0	0
	2.9	0
	0	0
	34.2	0
	0	0
	0	0

## Sheet: Fig 4B
sIL-6R
Control	Acute phase	Conv.
45.1	66.4	35.5
27.6	48.4	53.8
39.7	56.4	41.3
41.5	37.9	26.9
42.3	26.6	26.2
41.0	71.2	33.5
28.6	41.9	38.3
37.3	64.3	43.4
32.3	42.3	37.1
31.0	42.4	19.1
29.8	31.0	24.5
49.5	35.2	25.7
42.2	39.9	23.6
32.1	21.3	21.6
35.8	46.9	36.0
26.3	47.4	20.6
44.9	38.2	24.4
26.6	30.1	21.3
37.4	33.9	22.3
47.9	34.2	33.5
	42.2	34.7
	28.4	19.5
	52.7	42.2
	57.3	41.9
	24.2	20.2
	35.5	33.9
	0	13.7
	26.4	14.8

[truncated: 13 more sheets: Fig 4C, Fig 4D, Fig 4E, Fig 4F, Fig 4G, Fig 4H, Fig S1, Fig S2, Fig S4A, Fig S4B, Fig S4C, Fig S4D, Fig S4E]
